# Supplementary material for: Identification and Characterization of a Rare Fungus, Quambalaria cyanescens, Isolated from the Peritoneal Fluid of a Patient after Nocturnal Intermittent Peritoneal Dialysis
Source: PLoS One. 2015 Dec 30;10(12):e0145932. doi: 10.1371/journal.pone.0145932 (PMC4696669; doi:10.1371/journal.pone.0145932)
Supplement: S1 Table — (XLSX) [file pone.0145932.s003.xlsx]

## Sheet: Sheet1
	Gene	Primers	Sequence 5’ to 3’	Ta (°C)
	ITS rDNA	ITS1	TCC GTA GGT GAA CCT GCG G	58
		ITS4	TCC TCC GCT TAT TGA TAT GC
	SSU rDNA	NS1	GTA GTC ATA TGC TTG TCT C	52
		NS4	CTT CCG TCA ATT CCT TTA AG
	D1/D2 26 rDNA	26SF	ATC CTT TGC AGA CGA CTT GA	56
		5SR	AGC TTG ACT TCG CAG ATC GG
