# Supplementary material for: Identification and Characterization of a Rare Fungus, Quambalaria cyanescens, Isolated from the Peritoneal Fluid of a Patient after Nocturnal Intermittent Peritoneal Dialysis
Source: PLoS One. 2015 Dec 30;10(12):e0145932. doi: 10.1371/journal.pone.0145932 (PMC4696669; doi:10.1371/journal.pone.0145932)
Supplement: S2 Table — (XLSX) [file pone.0145932.s004.xlsx]

## Sheet: Sheet1
	PM1 MicroPlate for Carbon sources	PM2 MicroPlate for Carbon sources	PM3 MicroPlate for Nitrogen sources	PM4 MicroPlate for Phosphorus and sulfur	PM5 MicroPlate for Nutrient Supplements	PM6 MicroPlate for Peptide Nitrogen Sources	PM7 MicroPlate for Peptide Nitrogen Sources	PM8 MicroPlate for Peptide Nitrogen Sources	PM9 MicroPlate for Osmolytes	PM10 MicroPlate for pH
A1	Water (negative control)	Water (negative control)	Water (negative control)	Water (negative control)	Water (negative control)	Water (negative control)	Water (negative control)	Water (negative control)	1% NaCl	pH 3.5
A2	L-arabinose	Chondroitin Sulfate C	Ammonia	Phosphate	Positive Control	Positive Control : L-Glutamine	Positive Control: L-Glutamine	Positive Control : L-Glutamin	2% NaCl	pH 4
A3	N-acetyl-D-glucosamine	α-Cyclodextrin	Nitrite	Pyrophosphate	L-Alanine	Ala–Ala	Leu-Ser	Ala–Asp	3% NaCl	pH 4.5
A4	D-saccharic acid	β-Cyclodextrin	Nitrate	Trimetaphosphate	L-Arginine	Ala–Arg	Leu-Trp	Ala–Gln	4% NaCl	pH 5
A5	Succinic acid	γ-Cyclodextrin	Urea	Tripolyphosphate	L-Asparagine	Ala–Asn	Leu-Val	Ala–lle	5% NaCl	pH 5.5
A6	D-galactose	Dextrin	Biuret	Triethyl Phosphate	L-Aspartic Acid	Ala–Glu	Lys-Ala	Ala-Met	5.5% NaCl	pH 6
A7	L-aspartic acid	Gelatin	L-Alanine	Hypophosphite	L-Cysteine	Ala–Gly	Lys-Arg	Ala–Val	6% NaCl	pH 7
A8	L-proline	Glycogen	L-Arginine	Adenosine-2’-monophosphate	L-Glutamic Acid	Ala–His	Lys-Glu	Asp–Ala	6.5% NaCl	pH 8
A9	D-alanine	Inulin	L-Asparagine	Adenosine-3’-monophosphate	Adenosine-3’,5’-cyclic monophosphate	Ala-Leu	Lys-Ile	Asp–Gln	7% NaCl	pH 8.5
A10	D-trehalose	Laminarin	L-Aspartic Acid	Adenosine-5’-monophosphate	Adenine	Ala-Lys	Lys-Leu	Asp–Gly	8% NaCl	pH 9
A11	D-mannose	Mannan	L-Cysteine	Adenosine-2’,3’-cyclic monophosphate	Adenosine	Ala–Phe	Lys-Lys	Glu-Ala	9% NaCl	pH 9.5
A12	Dulcitol	Pecti	L-Glutamic Acid	Adenosine-3’,5’-cyclic monophosphate	2’-Deoxyadenosine	Ala–Pro	Lys-Phe	Gly–Asn	10% NaCl	pH 10
B1	D-serine	N-Acetyl-D-Galactosamine	L-Glutamine	Thiophosphate	L-Glutamine	Ala–Ser	Lys-Pro	Gly–Asp	6% NaCl	pH 4.5
B2	D-sorbitol	N-Acetyl Neuraminic acid	Glycine	Dithiophosphate	Glycine	Ala–Thr	Lys-Ser	Gly–lle	6% NaCl + Betaine	pH 4.5 + L-Alanine
B3	Glycerol	β-D-Allose	L-Histidine	D,L-α-Glycerol Phosphate	L-Histidine	Ala–Trp	Lys-Thr	His–Ala	6% NaCl + N,N Dimethyl glycine	pH 4.5 + L-Arginine
B4	L-fucose	Amygdalin	L-Isoleucine	β-Glycerol Phosphate	L-Isoleucine	Ala–Tyr	Lys-Trp	His–Glu	6% NaCl + Sarcosine	pH 4.5 + L-Asparagine
B5	D-glucuronic acid	D-Arabinose	L-Leucine	Carbamyl Phosphate	L-Leucine	Arg-Ala	Lys-Tyr	His–His	6% NaCl + Dimethyl sulphonyl propionate	pH 4.5 + L-Aspartic Acid
B6	D-gluconic acid	D-Arabitol	L-Lysine	D-2-Phospho-Glyceric Acid	L-Lysine	Arg-Arg	Lys-Val	Ile–Asn	6% NaCl + MOPS	pH 4.5 + L-Glutamic Acid
B7	D,L-α-glycerol phosphate	L-Arabitol	L-Methionine	D-3-Phospho-Glyceric Acid	L-Methionine	Arg-Asp	Met–Arg	Ile–Leu	6% NaCl + Ectoine	pH 4.5 + L-Glutamine
B8	D-xylose	Arbutin	L-Phenylalanine	Guanosine-2’-monophosphate	L-Phenylalanine	Arg-Gln	Met–Asp	Leu-Asn	6% NaCl + Choline	pH 4.5 + Glycine
B9	L-lactic acid	2-Deoxy-D-Ribose	L-Proline	Guanosine-3’-monophosphate	Guanosine-3’,5’-cyclic monophosphate	Arg-Glu	Met–Gln	Leu-His	6% NaCl + Phosphorylcholine	pH 4.5 + L-Histidine
B10	Formic acid	i-Erythritol	L-Serine	Guanosine-5’-monophosphate	Guanine	Arg-Ile	Met–Glu	Leu-Pro	6% NaCl + Creatine	pH 4.5 + L- Isoleucine
B11	D-mannitol	D-Fucose	L-Threonine	Guanosine-2’,3’-cyclic monophosphate	Guanosine	Arg-Leu	Met–Gly	Leu-Tyr	6% NaCl + Creatinine	pH 4.5 + L-Leucine
B12	L-glutamic acid	3-O-β-D-Galactopyranosyl-D-Arabinose	L-Tryptophan	Guanosine-3’,5’-cyclic monophosphate	2’-Deoxyguanosine	Arg-Lys	Met–His	Lys-Asp	6% NaCl + L-Carnitine	pH 4.5 + L-Lysine
C1	D-glucose-6-phosphate	Gentiobiose	L-Tyrosine	Phosphoenol Pyruvate	L-Proline	Arg-Met	Met–Ile	Lys-Gly	6% NaCl + KCl	pH 4.5 + L-Methionine
C2	D-galactonic acid-γ-lactone	L-Glucose	L-Valine	Phospho-Glycolic Acid	L-Serine	Arg-Phe	Met–Leu	Lys-Met	6% NaCl + L-proline	pH 4.5 + L-Phenylalanine
C3	D,L-Malic acid	Lactitol	D-Alanine	D-Glucose-1-Phosphate	L-Threonine	Arg-Ser	Met–Lys	Met–Thr	6% NaCl + N-Acethyl-L-glutamine	pH 4.5 + L-Proline
C4	D-Ribose	D-Melezitose	D-Asparagine	D-Glucose-6-Phosphate	L-Tryptophan	Arg-Trp	Met–Met	Met–Tyr	6% NaCl + β-Glutamic acid	pH 4.5 + L-Serine
C5	Tween 20	Maltitol	D-Aspartic Acid	2-Deoxy-D-Glucose 6-Phosphate	L-Tyrosine	Arg-Tyr	Met–Phe	Phe–Asp	6% NaCl + γ–Amino-N-butyric acid	pH 4.5 + L-Threonine
C6	L-Rhamnose	α-Methyl-D-Glucoside	D-Glutamic Acid	D-Glucosamine-6-Phosphate	L-Valine	Arg-Val	Met–Pro	Phe–Glu	6% NaCl + Glutathione	pH 4.5 + L-Tryptophan
C7	D-Fructose	β-Methyl-D-Galactoside	D-Lysine	6-Phospho-Gluconic Acid	L-isoleucine + L-Valine	Asn–Glu	Met–Trp	Gln-Glu	6% NaCl + Glycerol	pH 4.5 + L-Tyrosine
C8	Acetic Acid	3-Methyl Glucose	D-Serine	Cytidine-2’-monophosphate	trans-4-Hydroxy L-Proline	Asn–Val	Met–Val	Phe–Met	6% NaCl + Trehalose	pH 4.5 + L-Valine
C9	α-D-Glucose	β-Methyl-D-Glucuronic Acid	D-Valine	Cytidine-3’-monophosphate	(5)4-Amino-Imidazole-4(5)-Carboxamide	Asp–Asp	Phe–Ala	Phe–Tyr	6% NaCl + Trimethylamine-N-oxide	pH 4.5 + Hydroxy-L-Proline
C10	Maltose	α-Methyl-D-Mannoside	L-Citrulline	Cytidine-5’-monophosphate	Hypoxanthine	Asp–Glu	Phe –Gly	Phe–Val	6% NaCl + Trimethylamine	pH 4.5 + L-Ornithine
C11	D-Melibiose	β-Methyl-D-Xyloside	L-Homoserine	Cytidine-2’,3’-cyclic mono-phosphate	Inosine	Asp–Leu	Phe–Ile	Pro-Arg	6% NaCl + Octopine	pH 4.5 + L-Homoarginine
C12	Thymidine	Palatinose	L-Ornithine	Cytidine-3’,5’-cyclic monophosphate	2’-Deoxyinosine	Asp–Lys	Phe–Phe	Pro-Asn	6% NaCl + Trigonelline	pH 4.5 + L-Homoserine
D1	L-Asparagine	D-Raffinose	N-Acetyl-D,L-Glutamic Acid	D-Mannose-1-Phosphate	L-Ornithine	Asp–Phe	Phe–Pro	Pro-Glu	3% Potassium chloride	pH 4.5 + Anthranilic acid
D2	D-Aspartic Acid	Salicin	N-Phthaloyl-L-glutamic Acid	D-Mannose-6-Phosphate	L-Citrulline	Asp–Trp	Phe–Ser	Pro-Ile	4% Potassium chloride	pH 4.5 + L-Norleucine
D3	D-Glucosaminic Acid	Sedoheptulosan	L-Pyroglutamic Acid	Cysteamine-S-Phosphate	Chorismic Acid	Asp–Val	Phe-Trp	Pro-Lys	5% Potassium chloride	pH 4.5 + L-Norvaline
D4	1,2-Propanediol	L-Sorbose	Hydroxylamine	Phospho-L-Arginine	(-)Shikimic Acid	Cys–Gl	Pro-Ala	Pro-Ser	6% Potassium chloride	pH 4.5 + α-Amino-N-butyric acid
D5	Tween 40	Stachyose	Methylamine	O-Phospho-D-Serine	L-Homoserine Lactone	Gln-Gln	Pro-Asp	Pro-Trp	2% Sodium sulfate	pH 4.5 + p-Aminobenzoate
D6	α-Ketoglutaric acid	D-Tagatose	N-Amylamine	O-Phospho-L-Serine	D-Alanine	Gln-Gly	Pro-Gln	Pro-Val	3% Sodium sulfate	pH 4.5 + L-Cysteic acid
D7	α-Ketobutyric acid	Turanose	N-Butylamine	O-Phospho-L-Threonine	D-Aspartic Acid	Glu-Asp	Pro-Gly	Ser-Asn	4% Sodium sulfate	pH 4.5 + D-Lysine
D8	α-Methyl-D-Galactoside	Xylitol	Ethylamine	Uridine-2’-monophosphate	D-Glutamic Acid	Glu-Glu	Pro-Hyp	Ser-Asp	5% Sodium sulfate	pH 4.5 + 5-Hydroxy Lysine
D9	α-D-Lactose	N-Acetyl-D-Glucosaminitol	Ethanolamine	Uridine-3’-monophosphate	D,L-α,ε-Diamino-pimelic Acid	Glu-Gly	Pro-Leu	Ser-Gln	5% Ethyleneglycol	pH 4.5 + 5-Hydroxy Tryptophan
D10	Lactulose	γ-Amino Butyric Acid	Ethylenediamine	Uridine-5’-monophosphate	Cytosine	Glu-Ser	Pro-Phe	Ser-Glu	10% Ethyleneglycol	pH 4.5 + D,L-Diaminopimelic acid
D11	Sucrose	δ-Amino Valeric Acid	Putrescine	Uridine-2’,3’-cyclic monophosphate	Cytidine	Glu-Trp	Pro-Pro	Thr–Asp	15% Ethyleneglycol	pH 4.5 + Trimethylamine-N-oxide
D12	Uridine	Butyric Acid	Agmatine	Uridine-3’,5’-cyclic monophosphate	2’-Deoxycytidine	Glu-Tyr	Pro-Tyr	Thr–Gln	20% Ethyleneglycol	pH 4.5 + Urea
E1	L-Glutamine	Capric Acid	Histamine	O-Phospho-D-Tyrosine	Putrescine	Glu-Val	Ser-Ala	Thr–Phe	1% Sodium formate	pH 9.5
E2	m-Tartaric Acid	Caproic Acid	β-Phenylethylamine	O-Phospho-L-Tyrosine	Spermidine	Gly–Ala	Ser-Gly	Thr–Ser	2% Sodium formate	pH 9.5 + L-Alanine
E3	D-Glucose-1-Phosphate	Citraconic Acid	Tyramine	Phosphocreatine	Spermine	Gly–Arg	Ser-His	Trp–Val	3% Sodium formate	pH 9.5 + L-Arginine
E4	D-Fructose-6-Phosphate	D,L-Citramalic Acid	Acetamide	Phosphoryl Choline	Pyridoxine	Gly–Cys	Ser-Leu	Tyr–lle	4% Sodium formate	pH 9.5 + L-Asparagine
E5	Tween 80	D-Glucosamine	Formamide	O-Phosphoryl-Ethanolamine	Pyridoxal	Gly–Gly	Ser-Met	Tyr–Val	5% Sodium formate	pH 9.5 + L-Aspartic Acid
E6	α-Hydroxyglutaric Acid-γ-Lactone	2-Hydroxybenzoic Acid	Glucuronamide	Phosphono Acetic Acid	Pyridoxamine	Gly–His	Ser-Phe	Val–Ala	6% Sodium formate	pH 9.5 + L-Glutamic Acid
E7	α-Hydroxybutyric Acid	4-Hydroxybenzoic Acid	D, L-Lactamide	2-Aminoethyl Phosphonic Acid	β-Alanine	Gly–Leu	Ser-Pro	Val–Gln	2% Urea	pH 9.5 + L-Glutamine
E8	β-Methyl-D-Glucoside	β-Hydroxybutyric Acid	D-Glucosamine	Methylene Diphosphonic Acid	D-Pantothenic Acid	Gly–Lys	Ser-Ser	Val–Glu	3% Urea	pH 9.5 + Glycine
E9	Adonitol	γ-Hydroxybutyric Acid	D-Galactosamine	Thymidine-3’-monophosphate	Orotic Acid	Gly–Met	Ser-Tyr	Val–Lys	4% Urea	pH 9.5 + L-Histidine
E10	Maltotriose	α-Keto Valeric Acid	D-Mannosamine	Thymidine-5’-monophosphate	Uracil	Gly–Phe	Ser-Val	Val–Met,	5% Urea	pH 9.5 + L-Isoleucine
E11	2-Deoxyadenosine	Itaconic Acid	N-Acetyl-D-Glucosamine	Inositol Hexaphosphate	Uridine	Gly–Pro	Thr–Ala	Val–Phe	6% Urea	pH 9.5 + L-Leucine
E12	Adenosine	5-Keto-D-Gluconic Acid	N-Acetyl-Galactosamine	Thymidine 3’,5’-cyclic monophosphate	2’-Deoxyuridine	Gly–Ser	Thr–Arg	Val-Pro	7% Urea	pH 9.5 + L-Lysine
F1	Gly-Asp	D-Lactic Acid Methyl Ester	N-Acetyl-D-Mannosamine	Water (negative control)	Quinolinic Acid	Gly–Thr	Thr-Glu	Val–Ser	1% Sodium Lactate	pH 9.5 + L-Methionine
F2	Citric Acid	Malonic Acid	Adenine	Sulfate	Nicotinic Acid	Gly–Trp	Thr-Gly	β-Ala-Ala	2% Sodium Lactate	pH 9.5 + L-Phenylalanine
F3	m-Inositol	Melibonic Acid	Adenosine	Thiosulfate	Nicotinamide	Gly–Tyr	Thr-Leu	β-Ala–Gly	3% Sodium Lactate	pH 9.5 + L-Proline
F4	D-Threonine	Oxalic Acid	Cytidine	Tetrathionate	β-Nicotinamide Adenine Dinucleotide	Gly–Val	Thr–Met	β-Ala–His	4% Sodium Lactate	pH 9.5 + L-Serine
F5	Fumaric Acid	Oxalomalic Acid	Cytosine	Thiophosphate	δ-Amino-Levulinic Acid	His–Asp	Thr-Pro	Met-β-Ala	5% Sodium Lactate	pH 9.5 + L-Threonine
F6	Bromosuccinic acid	Quinic Acid	Guanine	Dithiophosphate	Hematin	His–Gly	Trp–Ala	β-Ala–Phe	6% Sodium Lactate	pH 9.5 + L-Tryptophan
F7	Propionic Acid	D-Ribono-1,4-Lactone	Guanosine	L-Cysteine	Deferoxamine Mesylate	His–Leu	Trp–Arg	D-Ala-D-Ala	7% Sodium Lactate	pH 9.5 + L-Tyrosine
F8	Mucic Acid	Sebacic Acid	Thymine	D-Cysteine	D-(+)-Glucose	His–Lys	Trp–Asp	D-Ala-Gly	8% Sodium Lactate	pH 9.5 + L-Valine
F9	Glycolic Acid	Sorbic Acid	Thymidine	Cys-Gly	N-Acetyl-D-Glucosamine	His–Met	Trp–Glu	D-Ala-Leu	9% Sodium Lactate	pH 9.5 + Hydroxy-L-Proline
F10	Glyoxylic Acid	Succinamic Acid	Uracil	L-Cysteic Acid	Thymine	His–Pro	Trp-Gly	D-Leu-D-Leu	10% Sodium Lactate	pH 9.5 + L-Ornithine
F11	D-Cellobiose	D-Tartaric Acid	Uridine	Cysteamine	Glutathione (reduced form)	His–Ser	Trp-Leu	D-Leu-Gly	11% Sodium Lactate	pH 9.5 + L-Homoarginine
F12	Inosine	L-Tartaric Acid	Inosine	L-Cysteine Sulfinic Acid	Thymidine	His–Trp	Trp-Lys	D-Leu-Tyr	12% Sodium Lactate	pH 9.5 + L-Homoserine
G1	Gly-Glu	Acetamide	Xanthine	N-Acetyl-L-Cysteine	Oxaloacetic Acid	His–Tyr	Trp–Phe	γ-Glu–Gly	20mM Sodium Phosphate pH 7	pH 9.5 + Anthranilic acid
G2	Tricarballylic acid	L-Alaninamide	Xanthosine	S-Methyl-L-Cysteine	D-Biotin	His–Val	Trp-Ser	γ-D-Glu–Gly	50mM Sodium Phosphate pH 7	pH 9.5 + L-Norleucine
G3	L-Serine	N-Acetyl-L-glutamic acid	Uric Acid	Cystathionine	Cyano-Cobalamine	Ile–Ala	Trp–Trp	Gly-D-Ala	100mM Sodium Phosphate pH 7	pH 9.5 + L-Norvaline
G4	L-Threonine	L-Arginine	Alloxan	Lanthionine	p-Amino-Benzoic Acid	Ile–Arg	Trp–Tyr	Gly-D-Asp	200mM Sodium Phosphate pH 7	pH 9.5 + Agmatine
G5	L-Alanine	Glycine	Allantoin	Glutathione	Folic Acid	Ile–Gln	Tyr–Ala	Gly-D-Ser	20mM Sodium Benzoate pH 5.2	pH 9.5 + Cadaverine
G6	Ala-Gly	L-Histidine	Parabanic Acid	D,L-Ethionine	Inosine + Thiamine	Ile–Gly	Tyr–Gln	Gly-D-Thr	50mM Sodium Benzoate pH 5.2	pH 9.5 + Putrescine
G7	Acetoacetic Acid	L-Homoserine	D, L-α-Amino-N-Butyric Acid	L-Methionine	Thiamine	Ile–His	Tyr–Glu	Gly-D-Val	100mM Sodium Benzoate pH 5.2	pH 9.5 + Histamine
G8	N-Acetyl-β-D-Mannosamine	Hydroxy-L-Proline	γ-Amino-N-Butyric Acid	D-Methionine	Thiamine Pyrophosphate	Ile–Ile	Tyr–Gly	Leu-β-Ala	200mM Sodium Benzoate pH 5.2	pH 9.5 + Phenylethylamine
G9	Mono-Methylsuccinate	L-Isoleucine	ε-Amino-N-Caproic Acid	Gly-Met	Riboflavin	Ile–Met	Tyr–His	Leu-D-Leu	10mM Ammonium sulfate pH 8	pH 9.5 + Tyramine
G10	Methylpyruvate	L-Leucine	D, L-α-Amino-Caprylic Acid	N-Acetyl-D,L-Methionine	Pyrrolo-Quinoline Quinone	Ile–Phe	Tyr-Leu	Phe-β–Ala	20mM Ammonium sulfate pH 8	pH 9.5 + Creatine
G11	D-Malic Acid	L-Lysine	δ-Amino-N-Valeric Acid	L-Methionine Sulfoxide	Menadione	Ile–Pro	Tyr-Lys	Ala-Ala–Ala	50mM Ammonium sulfate pH 8	pH 9.5 + Trimethylamine-N-oxide
G12	L-Malic Acid	L-Methionine	α-Amino-N-Valeric Acid	L-Methionine Sulfone	m-Inositol	Ile–Ser	Tyr–Phe	D-Ala-Gly–Gly	100mM Ammonium sulfate pH 8	pH 9.5 + Urea
H1	Gly-Pro	L-Ornithine	Ala-Asp	L-Djenkolic acid	Butyric Acid	lle–Trp	Tyr–Trp	Gly-Gly-Ala	10mM Sodium Nitrate	X-Caprylate
H2	p-Hydroxyphenyl Acetic acid	L-Phenylalanine	Ala-Gln	Thiourea	D,L-α-Hydroxybutyric Acid	Ile–Tyr	Tyr–Tyr	Gly-Gly-D-Leu	20mM Sodium Nitrate	X–α-D-Glucoside
H3	m-Hydroxyphenyl Acetic acid	L-Pyroglutamic Acid	Ala-Glu	1-Thio-β-D-Glucose	α-Ketobutyric Acid	Ile–Val	Val–Arg	Gly-Gly-Gly	40mM Sodium Nitrate	X-β-D-Glucoside
H4	Tyramine	L-Valine	Ala-Gly	D,L-Lipoamide	Caprylic Acid	Leu-Ala	Val–Asn	Gly-Gly-lle	60mM Sodium Nitrate	X-α-D-Galactoside
H5	D-Psicose	D,L-Carnitine	Ala-His	Taurocholic Acid	D,L-Thioctic acid	Leu-Arg	Val–Asp	Gly-Gly-Leu	80mM Sodium Nitrate	X-β-D-Galactoside
H6	L-Lyxose	sec-Butylamine	Ala-Leu	Taurine	D,L-Mevalonic Acid lactone	Leu-Asp	Val–Gly	Gly-Gly-Phe	100mM Sodium Nitrate	X-α-D-Glucuronide
H7	Glucuronamide	D,L-Octopamine	Ala-Thr	Hypotaurine	D,L-Carnitine	Leu-Glu	Val–His	Val-Tyr–Val	10mM Sodium Nitrite	X-β-D-Glucuronide
H8	Pyruvic Acid	Putrescine	Gly-Asn	p-Aminobenzene Sulfonic Acid	Choline	Leu-Gly	Val–Ile	Gly-Phe–Phe	20mM Sodium Nitrite	X-β-D-Glucosaminide
H9	L-Galactonic Acid-γ-Lactone	Dihydroxyacetone	Gly-Gln	Butane Sulfonic Acid	Tween 20	Leu-Ile	Val–Leu	Leu-Gly–Gly	40mM Sodium Nitrite	X-β-D-Galactosaminide
H10	D-Galacturonic acid	2,3-Butanediol	Gly-Glu	2-Hydroxyethane Sulfonic Acid	Tween 40	Leu-Leu	Val–Tyr	Leu-Leu-Leu	60mM Sodium Nitrite	X-α-D-Mannoside
H11	Phenylethylamine	2,3-Butanone	Gly-Met	Methane Sulfonic Acid	Tween 60	Leu-Met	Val–Val	Phe-Gly–Gly	80mM Sodium Nitrite	X-PO4
H12	2-Aminoethanol	3-Hydroxy-2-Butanone	Met-Ala	Tetramethylene Sulfone	Tween 80	Leu-Phe	γ-Glu–Gly	Tyr-Gly–Gly	100mM Sodium Nitrite	X-SO4
