# Supplementary material for: Identification and Characterization of a Rare Fungus, Quambalaria cyanescens, Isolated from the Peritoneal Fluid of a Patient after Nocturnal Intermittent Peritoneal Dialysis
Source: PLoS One. 2015 Dec 30;10(12):e0145932. doi: 10.1371/journal.pone.0145932 (PMC4696669; doi:10.1371/journal.pone.0145932)
Supplement: S3 Table — (XLSX) [file pone.0145932.s005.xlsx]

## Sheet: Sheet1
	Ingredient	PM1, 2 (mM)	PM3, 6, 7, 8 (mM)	PM4 (mM)	PM5, 9 (mM)	PM10 (mM)
	IFY-0	1×	1×	1×	1×	-
	SC Medium	-	-	-	-	1×
	Dye mix D	1×	1×	1×	1×	-
	Dye mix E	-	-	-	-	1x
	D-glucose	-	100	100	100	100
	L-glutamic acid monosodium	5	-	5	5	-
	potassium phosphate [pH6.0]	5	5	-	5	-
	sodium sulfate	2	2	-	2	-
	adenine HCl	0.05	0.05	0.05	0.05	0.05
	L-histidine HCl monohydrate	0.01	0.01	0.01	0.01	0.01
	L-leucine	0.1	0.1	0.1	0.1	0.1
	L-lysine HCl	0.05	0.05	0.05	0.05	0.05
	L-methionine	0.025	0.025	0.025	0.025	0.025
	L-tryptophan	0.025	0.025	0.025	0.025	0.025
	uracil	0.03	0.03	0.03	0.03	0.03
