# Supplementary material for: Identification and Characterization of a Rare Fungus, Quambalaria cyanescens, Isolated from the Peritoneal Fluid of a Patient after Nocturnal Intermittent Peritoneal Dialysis
Source: PLoS One. 2015 Dec 30;10(12):e0145932. doi: 10.1371/journal.pone.0145932 (PMC4696669; doi:10.1371/journal.pone.0145932)
Supplement: S4 Table — (XLSX) [file pone.0145932.s006.xlsx]

## Sheet: Sheet1
		Cell suspension (mL)	Inoculating fluid (mL)
	PM1, 2	0.5	23.5
	PM3, 6, 7, 8	1	47
	PM4	0.25	11.75
	PM5, 9	0.5	23.5
	PM10	2.5	117.5
